# Supplementary material for: Genetic and Epidemiological Evidence of Avian Influenza A(H9N2) Detection Among Poultry in Ghana, 2022
Source: Viruses. 2026 Jun 30;18(7):725. doi: 10.3390/v18070725 (PMC13431622; doi:10.3390/v18070725)
Supplement: Supplementary file 1 [file viruses-18-00725-s001.zip]

Archive with 1 entries (1 files):
- viruses-4319853-supplementary.pdf
